# Supplementary material for: Chemical Vapor Transport Synthesis of Fibrous Red Phosphorus Crystal as Anodes for Lithium-Ion Batteries
Source: Nanomaterials (Basel). 2023 Mar 15;13(6):1060. doi: 10.3390/nano13061060 (PMC10056364; doi:10.3390/nano13061060)
Supplement: Supplementary file 1 [file nanomaterials-13-01060-s001.zip]

Archive with 1 entries (1 files):
- nanomaterials-2283232-supplementary.pdf
